# Supplementary material for: Role of SIRT3 in Microgravity Response: A New Player in Muscle Tissue Recovery
Source: Cells. 2023 Feb 22;12(5):691. doi: 10.3390/cells12050691 (PMC10000945; doi:10.3390/cells12050691)
Supplement: Supplementary file 1 [file cells-12-00691-s001.zip]

Archive with 8 entries (8 files):
- Figure S1.TIF
- Figure S2.TIF
- Figure S3.TIF
- Figure S4.TIF
- Figure S5.tif
- Figure S6.TIF
- Figure S7.TIF
- Figure S8.TIF
